# Supplementary material for: Altered DNA Methyltransferase Expression in Pulmonary Large‐Cell Neuroendocrine Carcinoma: Pilot Experimental Data Targeted DNMT1, DNMT3A, and DNMT3B
Source: Cancer Rep (Hoboken). 2026 Mar 19;9(3):e70513. doi: 10.1002/cnr2.70513 (PMC13093775; doi:10.1002/cnr2.70513)
Supplement: Supplementary file 6 — Figure S10. Schematic diagram of some members DNMT3B (3B1, 3B2, 3B3, 3B4, 3B5) and ΔDNMT3B (Δ3B1, Δ3B2, Δ3B3, Δ3B4, Δ3B5, Δ3B6, Δ3B7) subfamilies, and DNMT3L (A) and a comparison their transcripts (B). Figure adapted from Gujar et al. 2019, Genes, with modifications [29]. DNMT3B/3 L—DNA methyltransferase 3B/3 L. [file CNR2-9-e70513-s006.zip]

Archive with 2 entries (2 files):
- S.10A.tif
- S.10B.tif
